# Supplementary material for: Deciphering the sequential changes of monocytes/macrophages in the progression of IDD with longitudinal approach using single-cell transcriptome
Source: Front Immunol. 2023 Feb 1;14:1090637. doi: 10.3389/fimmu.2023.1090637 (PMC9929188; doi:10.3389/fimmu.2023.1090637)
Supplement: Supplementary file 1 [file DataSheet_3.zip]

Archive with 7 entries (6 files):
- PCR results/
- PCR results/CCND1.txt
- PCR results/CYP1A1.txt
- PCR results/hub genes-PCR results.xlsx
- PCR results/MMP1.txt
- PCR results/NQO1.txt
- PCR results/plot results.pzfx
