# Supplementary material for: Deciphering the sequential changes of monocytes/macrophages in the progression of IDD with longitudinal approach using single-cell transcriptome
Source: Front Immunol. 2023 Feb 1;14:1090637. doi: 10.3389/fimmu.2023.1090637 (PMC9929188; doi:10.3389/fimmu.2023.1090637)
Supplement: Supplementary file 1 [file DataSheet_3.zip › PCR results/CCND1.txt]

https://www.ncbi.nlm.nih.gov/nuccore/1732746166


Primer pair 1
Sequence (5'->3')	Template strand	Length	Start	Stop	Tm	GC%	Self complementarity	Self 3' complementarity
Forward primer	GATGCCAACCTCCTCAACGA	Plus	20	213	232	60.04	55.00	3.00	2.00
Reverse primer	ACTTCTGTTCCTCGCAGACC	Minus	20	375	356	59.68	55.00	4.00	2.00
Product length	163


Primer pair 2
Sequence (5'->3')	Template strand	Length	Start	Stop	Tm	GC%	Self complementarity	Self 3' complementarity
Forward primer	TTACAGTAGCGTAGCGTGCC	Plus	20	1715	1734	60.18	55.00	5.00	1.00
Reverse primer	AGCGTATCGTAGGAGTGGGA	Minus	20	1871	1852	59.82	55.00	4.00	0.00
Product length	157


Primer pair 3
Sequence (5'->3')	Template strand	Length	Start	Stop	Tm	GC%	Self complementarity	Self 3' complementarity
Forward primer	GAAGGAGACCATCCCCCTGA	Plus	20	497	516	60.33	60.00	3.00	1.00
Reverse primer	GAAATCGTGCGGGGTCATTG	Minus	20	638	619	59.90	55.00	3.00	3.00
Product length	142
