# Supplementary material for: Deciphering the sequential changes of monocytes/macrophages in the progression of IDD with longitudinal approach using single-cell transcriptome
Source: Front Immunol. 2023 Feb 1;14:1090637. doi: 10.3389/fimmu.2023.1090637 (PMC9929188; doi:10.3389/fimmu.2023.1090637)
Supplement: Supplementary file 1 [file DataSheet_3.zip › PCR results/CYP1A1.txt]

https://www.ncbi.nlm.nih.gov/nuccore/1476021525


Primer pair 1
Sequence (5'->3')	Template strand	Length	Start	Stop	Tm	GC%	Self complementarity	Self 3' complementarity
Forward primer	CAAGGGGCGTTGTGTCTTTG	Plus	20	1320	1339	59.97	55.00	4.00	0.00
Reverse primer	GTCGATAGCACCATCAGGGG	Minus	20	1434	1415	59.97	60.00	4.00	1.00
Product length	115


Primer pair 2
Sequence (5'->3')	Template strand	Length	Start	Stop	Tm	GC%	Self complementarity	Self 3' complementarity
Forward primer	TGGAGACCTTCCGACACTCT	Plus	20	1232	1251	59.89	55.00	3.00	3.00
Reverse primer	ACAAAGACACAACGCCCCTT	Minus	20	1340	1321	60.40	50.00	3.00	2.00
Product length	109


Primer pair 3
Sequence (5'->3')	Template strand	Length	Start	Stop	Tm	GC%	Self complementarity	Self 3' complementarity
Forward primer	ACACAGTGATTGGCAGGTCA	Plus	20	1157	1176	59.53	50.00	5.00	3.00
Reverse primer	TCTCTTGTTGTGCTGTGGGG	Minus	20	1292	1273	60.18	55.00	2.00	0.00
Product length	136
