# Supplementary material for: Deciphering the sequential changes of monocytes/macrophages in the progression of IDD with longitudinal approach using single-cell transcriptome
Source: Front Immunol. 2023 Feb 1;14:1090637. doi: 10.3389/fimmu.2023.1090637 (PMC9929188; doi:10.3389/fimmu.2023.1090637)
Supplement: Supplementary file 1 [file DataSheet_3.zip › PCR results/hub genes-PCR results.xlsx]

## Sheet: Sheet1
validation of candidate genes by PCR analysis (2^ (-Δ Δ ct))
	TBHP (μM)
hub genes	0			50			100
CCND1	1.056	1.021	1.024	1.861	1.849	1.765	2.214	2.374	2.101
CYP1A1	1.012	1.003	1.13	1.353	1.116	1.216	2.151	1.915	2.013
MMP1	1.026	1.102	1.035	1.82	1.878	1.689	2.336	2.514	2.532
NQO1	1.017	1.005	1.062	1.915	1.997	2.12	2.795	2.816	3.012
