# Supplementary material for: Deciphering the sequential changes of monocytes/macrophages in the progression of IDD with longitudinal approach using single-cell transcriptome
Source: Front Immunol. 2023 Feb 1;14:1090637. doi: 10.3389/fimmu.2023.1090637 (PMC9929188; doi:10.3389/fimmu.2023.1090637)
Supplement: Supplementary file 1 [file DataSheet_3.zip › PCR results/MMP1.txt]

https://www.ncbi.nlm.nih.gov/nuccore/1519242480


Primer pair 1
Sequence (5'->3')	Template strand	Length	Start	Stop	Tm	GC%	Self complementarity	Self 3' complementarity
Forward primer	TGTGGTGTCTCACAGCTTCC	Plus	20	110	129	59.89	55.00	4.00	0.00
Reverse primer	CGCTTTTCAACTTGCCTCCC	Minus	20	229	210	60.04	55.00	5.00	0.00
Product length	120


Primer pair 2
Sequence (5'->3')	Template strand	Length	Start	Stop	Tm	GC%	Self complementarity	Self 3' complementarity
Forward primer	AAGGCCAGTATGCACAGCTT	Plus	20	60	79	59.96	50.00	4.00	2.00
Reverse primer	GGGCCACTATTTCTCCGCTT	Minus	20	244	225	60.11	55.00	4.00	0.00
Product length	185


Primer pair 3
Sequence (5'->3')	Template strand	Length	Start	Stop	Tm	GC%	Self complementarity	Self 3' complementarity
Forward primer	GGCCAGTATGCACAGCTTTC	Plus	20	62	81	59.55	55.00	4.00	2.00
Reverse primer	TTTCAACCACTGGGCCACTA	Minus	20	255	236	59.15	50.00	5.00	3.00
Product length	194
