# Supplementary material for: Deciphering the sequential changes of monocytes/macrophages in the progression of IDD with longitudinal approach using single-cell transcriptome
Source: Front Immunol. 2023 Feb 1;14:1090637. doi: 10.3389/fimmu.2023.1090637 (PMC9929188; doi:10.3389/fimmu.2023.1090637)
Supplement: Supplementary file 1 [file DataSheet_3.zip › PCR results/NQO1.txt]

https://www.ncbi.nlm.nih.gov/nuccore/1519241811


Primer pair 1
Sequence (5'->3')	Template strand	Length	Start	Stop	Tm	GC%	Self complementarity	Self 3' complementarity
Forward primer	TTTGGAGTCCCTGCCATTCT	Plus	20	440	459	58.92	50.00	5.00	0.00
Reverse primer	TTGCAGAGAGTACATGGAGCC	Minus	21	598	578	59.79	52.38	4.00	2.00
Product length	159


Primer pair 2
Sequence (5'->3')	Template strand	Length	Start	Stop	Tm	GC%	Self complementarity	Self 3' complementarity
Forward primer	GGCTGGTTTGAGCGAGTGTT	Plus	20	464	483	61.17	55.00	3.00	0.00
Reverse primer	CCACTCTGAATTGGCCAGAGA	Minus	21	645	625	59.72	52.38	6.00	1.00
Product length	182


Primer pair 3
Sequence (5'->3')	Template strand	Length	Start	Stop	Tm	GC%	Self complementarity	Self 3' complementarity
Forward primer	GTTCCCCCTGCAGTGGTTT	Plus	19	424	442	60.15	57.89	8.00	2.00
Reverse primer	AAGCACTGCCTTCTTACTCCG	Minus	21	556	536	60.34	52.38	5.00	2.00
Product length	133
