# Supplementary material for: Deciphering the sequential changes of monocytes/macrophages in the progression of IDD with longitudinal approach using single-cell transcriptome
Source: Front Immunol. 2023 Feb 1;14:1090637. doi: 10.3389/fimmu.2023.1090637 (PMC9929188; doi:10.3389/fimmu.2023.1090637)
Supplement: Supplementary Table 2 — The DEGs that were identified for lineage progression from regulatory macrophage toward OS related macrophage. [file DataSheet_2.xlsx]

## Sheet: Sheet1
genes	Gene_Clusters
CXCL3	1
CCL20	1
CCL3L3	1
CCL3	1
IL1A	1
IL1B	1
CXCL2	1
PTGS2	1
DUSP6	1
EREG	1
CCL4	1
CTSL	1
F3	1
G0S2	1
CCL4L2	1
AQP9	1
MARCKS	1
TNF	1
OLR1	1
CXCL8	1
BCL2A1	1
ACOD1	1
PHLDA1	1
CCRL2	1
SERPINB9	1
PLAUR	1
IER3	1
ATP2B1	1
C5AR1	1
LUCAT1	1
SOD2	1
NAMPT	1
IL6	1
TRAF1	1
C15orf48	1
IL1RN	1
AC026785.2	1
PLEK	1
IRAK2	1
LPXN	1
PMAIP1	1
ATP13A3	1
NFKB1	1
ANXA5	1
DUSP5	1
TNFAIP3	1
DSE	1
ABCA1	1
LITAF	1
ATP2B1-AS1	1
AC016831.1	1
SNX9	1
FAM107B	1
EIF4E	1
CREM	1
FLT1	1
CD83	1
BASP1	1
CDKN1A	1
ZEB2	1
B3GNT5	1
DUSP1	1
PDE4B	1
CFLAR	1
PELI1	1
TNFAIP8	1
BTG1	1
MAP3K8	1
GSTO1	1
CTSS	1
IL6R	1
PRNP	1
CD300E	1
DNTTIP2	1
DENND5A	1
KYNU	1
NINJ1	1
IL1R1	1
KMO	1
ARFGAP3	1
KLF6	1
NFKBIA	1
ETS2	1
SAT1	1
NRIP1	1
ATP6V1C1	1
NSMAF	1
PFKFB3	1
DRAM1	1
NUMB	1
ARL8B	1
SDCBP	1
LGALS3	1
CDC42EP3	1
THBS1	1
SPAG9	1
HPSE	1
HIVEP2	1
GCH1	1
SOCS3	1
NFKBIZ	1
ZFYVE16	1
FNIP2	1
INHBA	1
ITGAV	1
WTAP	1
LIMS1	1
TRMT5	1
CD44	1
FCER1G	1
H3F3B	1
ZFP36L1	1
KCTD20	1
B2M	1
SRGN	1
TXN	1
ACSL1	1
RAB7A	1
FCGR2A	1
PNRC1	1
B4GALT5	1
EIF1B	1
TMEM251	1
SMIM3	1
ICAM1	1
AREG	1
MALAT1	1
TNFAIP6	1
SH3BP5	1
RNF149	1
MT-CO1	1
GBP2	1
PIM3	1
TJP2	1
SIPA1L1	1
TWISTNB	1
UBTD2	1
SLC2A6	1
USP12	1
MT-CO2	1
REL	1
TLNRD1	1
MT-ND3	1
ECE1	1
ZNF267	1
HLA-C	1
ABL2	1
PTX3	1
MT-ATP6	1
SLAMF7	1
CD52	1
SLC11A2	1
PLIN2	1
VIM	1
BIRC3	1
SERPINA1	1
ITM2B	1
GPR84	1
CLEC4E	1
MT-ND4	1
CSTB	1
TPM4	1
RIT1	1
QKI	1
ATP1B3	1
C9orf72	1
CARD16	1
MT-ND2	1
MAFB	1
RYBP	1
LIF	1
CPVL	1
MT-CYB	1
MAPK6	1
CLEC5A	1
ZC3H12C	1
TXNRD1	1
NEAT1	1
EIF1	1
PIK3R5	1
RAPGEF2	1
OR2B11	1
CLEC7A	1
MT-ND1	1
MTF1	1
TNIP3	1
SGK1	1
MMP2-AS1	1
IL10	1
STK40	1
MT-CO3	1
LHFPL2	1
SYNJ2	1
MPP1	1
ATP6V1B2	1
EDN1	1
CYCS	1
BIRC2	1
INSIG1	1
AC006449.6	1
PTGER2	1
CD163	1
B4GALT1	1
TPT1	1
CHMP4B	1
SRC	1
ZMIZ1	1
DDX5	1
HLA-DRA	1
MS4A7	1
KANK1	1
BAZ1A	1
IFNGR2	1
CTSB	1
IL4R	1
ANXA2	1
NBPF19	1
FNDC3A	1
SELENOK	1
SGPP2	1
ANTXR2	1
PNRC2	1
EIF4G2	1
CHST7	1
IVNS1ABP	1
PEA15	1
YWHAZ	1
FGR	1
ELOVL7	1
POMP	1
PILRA	1
HLA-A	1
CD53	1
TMEM176B	1
ACSL4	1
BID	1
ELK3	1
MIR222HG	1
MARCKSL1	1
RASGRP3	1
AC034199.1	1
MT-ND6	1
SKIL	1
LEPROT	1
AP003354.2	1
TOP1	1
HNRNPA2B1	1
SRSF5	1
JARID2	1
TANK	1
SERPINB2	2
NLRP3	2
NRIP3	2
SLC7A11	2
CXCL1	2
GCLM	2
TIMP1	2
MAP4K4	2
CYP1B1	2
MAP3K20	2
TNFSF14	2
LCP2	2
TNFRSF1B	2
HCAR2	2
HLA-DRB5	2
CD93	2
ITGAX	2
SPHK1	2
ERN1	2
PPIF	2
LAMB3	2
THAP2	2
PSAP	2
ASPH	2
CD55	2
DDIT4	2
PNPLA8	2
TBC1D7	2
GPAT3	2
PNP	2
GK	2
AC245128.3	2
HMOX1	2
UBE2D1	2
GADD45A	2
MAFF	2
OSM	2
DUSP2	2
CCDC71L	2
VEGFA	2
DDX3Y	2
CXCL5	2
FOSL1	2
TMEM52B	2
CHST15	2
KLHL21	2
MELTF	2
SLC7A5	2
MMP19	2
CRADD	2
CD63	2
CSGALNACT2	2
APOBEC3A	2
MNDA	2
FNDC3B	2
EAF1	2
NOTCH2	2
SAMSN1	2
RB1CC1	2
TNIP1	2
AC240274.1	2
S100A8	2
RABGEF1	2
STX4	2
DDX60L	2
ELL2	2
TET2	2
MCL1	2
RXRA	2
MTHFD2L	2
SLC11A1	2
ZNF697	2
ATP6V0D1	2
GPR132	2
AMPD3	2
MIR22HG	2
ITGB1	2
SOWAHC	2
RAB1A	2
ATP1A1	2
SESN2	2
MSANTD3	2
N4BP1	2
CEBPB	2
MAP2K3	2
FPR1	2
SLC2A3	2
EGR2	2
NAF1	2
CCL7	2
TMED5	2
CLCF1	2
PPP1R15B	2
KDM6B	2
SIGLEC14	2
PPP1R15A	2
HAS1	2
GOLGA7	2
NABP1	2
SLC26A2	2
IPO7	2
HIVEP1	2
SPSB1	2
CYB5D1	2
FTL	2
MIR3945HG	2
DUSP16	2
PPARG	2
CXCL16	2
SYAP1	2
ACSL5	2
FCN1	2
TMCC3	2
DOK3	2
MGAM	2
PLD1	2
ERBIN	2
PRDM8	2
GLA	2
NDRG1	2
MPO	3
AZU1	3
HBB	3
ELANE	3
RETN	3
HBA1	3
RPL18	3
HBA2	3
PRTN3	3
LTF	3
TSC22D3	3
EMP3	3
MS4A3	3
ZFP36L2	3
DNAJB1	3
RPS15	3
RNASE2	3
HSPA1B	3
NKG7	3
TXNIP	3
RPL28	3
HSPB1	3
ZBTB11	3
HMGN2	3
STMN1	3
SLC25A36	3
CORO1A	3
ARID1A	3
ZYX	3
FKBP5	3
MIS18BP1	3
C20orf27	3
MAPK14	3
CGAS	3
TSPO	3
CBX4	3
JUNB	3
RPS28	3
TRIM28	3
ALAS1	3
SINHCAF	3
MEGF9	3
TUBB	3
MCM7	3
AP2S1	3
KLF9	3
HAUS2	3
PER1	3
MBOAT7	3
MAZ	3
TMEM173	3
PPP1CC	3
SNHG8	3
TOB2	3
SLC30A1	3
CACYBP	3
RNF138	3
CEBPD	3
CNN2	3
HMGN1	3
ACTN4	3
RAB11FIP1	3
NKRF	3
SSRP1	3
MKNK2	3
NOP53	3
LYST	3
TMEM170B	3
TUBA1B	3
GNL3	3
RPLP0	3
GPX4	3
LMO4	3
LCN2	3
IKZF1	3
BSG	3
TOP2B	3
P4HB	3
XPO1	3
AIP	3
ZFAND2A	3
MID1IP1	3
MKI67	3
HNRNPDL	3
MFSD10	3
MCM4	3
TOPBP1	3
RNASE3	3
CEBPA	3
CTSG	3
EIF3B	3
YWHAH	3
JUND	3
MT2A	3
GRK2	3
TMC8	3
ERLIN1	3
PLAC8	3
RPL35	3
CCND3	3
RPL18A	3
MSL1	3
STOM	3
RGS19	3
RASGRP2	3
VCL	3
PA2G4	3
CSK	3
MT1X	3
FRAT2	3
GNAI2	3
CCNG2	3
NUFIP2	3
BCL3	3
RAB3D	3
SMARCA2	3
RNF114	3
TBC1D1	3
POLE3	3
ARHGAP30	3
STXBP2	3
CITED4	3
ERF	3
USP1	3
COPS3	3
CLEC11A	3
CDC42SE2	3
TOB1	3
SREBF2	3
FAM126B	3
LARP1	3
ZBTB2	3
ANXA11	3
TFAM	3
MYB	3
PIP4K2A	3
NUP50	3
SETD2	3
DEFA4	3
KLF16	3
SLC44A1	3
CTDNEP1	3
RNF166	3
ZNF768	3
PCNA	3
NOP56	3
DSTYK	3
GLG1	3
SIPA1	3
GSDMD	3
SAP30	3
PSIP1	3
KLF3	3
CHKA	3
SPEN	3
TRIM33	3
EAF2	3
SNU13	3
PHACTR2	3
UBA52	3
DNMT1	3
EIF2A	3
TCERG1	3
MLLT1	3
GPI	3
MLKL	3
PGLYRP1	3
RTCB	3
USPL1	3
NT5C	3
NOP14	3
CEP63	3
MT1G	3
ROGDI	3
SF1	3
AK2	3
PTCD3	3
UCP2	3
ARL6IP4	3
RNF168	3
BCOR	3
CKS2	3
DEDD2	3
GTF2B	3
AC010422.3	3
ZMYM4	3
BICD2	3
PEBP1	3
PIM2	3
HCST	3
VAMP7	3
LRRC8D	3
CXXC1	3
KDM3A	3
MAX	3
RPSA	3
SPTBN1	3
CDCA7	3
HRH2	3
TAF1D	3
GOLGB1	3
PPP2R5A	3
ANP32B	3
UTP11	3
ABHD5	3
SIVA1	3
LRRC75A	3
PRAM1	3
COL2A1	3
KHSRP	3
ATP8B4	3
CTCF	3
PHF3	3
RPF1	3
SPN	3
SH2D3C	3
RBM10	3
PPDPF	3
RPS3A	3
SF3B2	3
SNX5	3
RASSF1	3
HBD	3
NFE2	3
MTMR14	3
NXF1	3
HDHD5	3
JDP2	3
EIF2AK1	3
SLF2	3
PIP4P2	3
PDIA6	3
FGD2	3
NOB1	3
SLC17A5	3
DDAH2	3
CNTRL	3
WDR43	3
SERPINB10	3
YPEL3	3
NT5C3A	3
DEFA3	3
EIF5B	3
ACAP1	3
LUC7L2	3
PLD3	3
HSP90B1	3
EXOSC10	3
